# Supplementary material for: Schistosoma japonicum leishmanolysin SjLLPi1 facilitates the invasion of cercariae into the host skin
Source: PLoS Pathog. 2025 Aug 26;21(8):e1013446. doi: 10.1371/journal.ppat.1013446 (PMC12410865; doi:10.1371/journal.ppat.1013446)
Supplement: S2 Data — Underlying data used for graph generation, as well as full-size original gel images, unedited blot images, and raw microscopy data. (XLSX) [file ppat.1013446.s002.xlsx]

## Sheet: Figure2
	Figure 2D				Figure 2E
		Control	SjLLPi1			0nM	25nM	50nM	100nM	200nM
	sample 1	5900	8607		sample 1	7602	8486	10256	11576	11926
	sample 2	6486	8731		sample 2	7798	7982	9903	11140	12422
	sample 3	6258	9168		sample 3	7871	9031	10211	10991	12314
	Mean	6215	8835		Mean	7757	8500	10123	11236	12221
	Std. Deviation	295.4	294.7		Std. Deviation	139.1	524.6	192.1	304	260.8

## Sheet: Figure3
	Figure 3A						Figure 3B
		Egg	Miracidium	Sporocyst	Cercariae			Egg	Miracidium	Sporocyst	Cercariae
	sample 1	0	0	5.07339	0.0703893		sample 1	0.081661	0.021135	168.404	2.40458
	sample 2	0	0	8.04963	0.464668		sample 2	0.064515	0.005624	184.284	0.026752
	sample 3	0	0	7.63118	0.214125		sample 3	0.013657	0	175.556	0.155586
	Mean	0	0	6.918	0.2497		Mean	0.05328	0.00892	176.1	0.8623
	Std. Deviation	0	0	1.611	0.1995		Std. Deviation	0.03537	0.01095	7.953	1.337

## Sheet: Figure4
	Figure 4A						Figure 4B
		PBS	SjLLPi1	SjLLPi1 +Mouse IgG	SjLLPi1 +Anti-SjLLPi1			PBS	Cercarial secretions	Cercarial secretions +Mouse IgG	Cercarial secretions +Anti-SjLLPi1
	sample 1	5739	8322	7880	6250		sample 1	8794	14403	13752	11989
	sample 2	5738	7181	8337	6415		sample 2	8314	14556	14381	12498
	sample 3	5861	8181	7156	6075		sample 3	9363	15295	13894	12581
	Mean	5779	7895	7791	6247		Mean	8824	14751	14009	12356
	Std. Deviation	70.73	622.1	595.5	170		Std. Deviation	525.1	477	329.9	320.5
	Figure 4C
		PBS	Sonicated supernatant	Sonicated supernatant +Mouse IgG	Sonicated supernatant +Anti-SjLLPi1
	sample 1	9249	15247	14189	12319
	sample 2	8646	14673	14022	12172
	sample 3	8961	15054	15100	12950
	Mean	8952	14991	14437	12480
	Std. Deviation	301.6	292.1	580.2	413.3
	Figure 4E						Figure 4F
		PBS	Mouse IgG	Anti-SjLLPi1				PBS	Mouse IgG	Anti-SjLLPi1
	sample 1	84.4765	99.639	45.4874			sample 1	112.75	157.35	72.1154
	sample 2	110.469	110.469	56.3177			sample 2	92.12	149.239	82.7718
	sample 3	82.3105	95.3069	49.8195			sample 3	119.933	107.35	42.4531
	sample 4	103.971	101.805	38.9892			sample 4	109.366	117.59	30.1273
	sample 5	106.137	86.6426	71.4801			sample 5	168.838	128.953	83.8587
	sample 6	112.635	106.137	56.3177			sample 6	121.358	129.342	83.895
	Mean	100	100	53.07			Mean	120.7	131.6	65.87
	Std. Deviation	13.24	8.38	11.19			Std. Deviation	25.79	18.82	23.66
	(Samples 1–3: Experiment 1; Samples 4–6: Experiment 2)						(Samples 1–3: Experiment 1; Samples 4–6: Experiment 2)
	Figure 4G						Figure 4H
		PBS	Mouse IgG	Anti-SjLLPi1				PBS	Mouse IgG	Anti-SjLLPi1
	sample 1	170.51	139.52	93.42			sample 1	3854.63	4655.49	1502.63
	sample 2	154.33	248.15	47.4737			sample 2	3857.57	4299.53	1845.87
	sample 3	176.189	330.626	33.9713			sample 3	4076.09	3448.28	1677.54
	sample 4	179.877	249.496	78.3791			sample 4	3395.59	2936.24	1511.34
	sample 5	293.253	211.559	124.32			sample 5	2826	3044.66	1860.22
	sample 6	263.807	248.585	58.4746			sample 6	3756.75	3775.96	1589.54
	Mean	206.3	238	72.67			Mean	3628	3693	1665
	Std. Deviation	57.37	62.17	33.06			Std. Deviation	451.4	686.2	159.2
	(Samples 1–3: Experiment 1; Samples 4–6: Experiment 2)						(Samples 1–3: Experiment 1; Samples 4–6: Experiment 2)

## Sheet: Figure5
	Figure 5C
		PBS	Mouse IgG	Anti-SjLLPi1
	sample 1	25	27	9
	sample 2	23	21	18
	sample 3	29	24	16
	sample 4	21	21	13
	sample 5	23	24	17
	sample 6	22	21	14
	Mean	23.83	23	14.5
	Std. Deviation	2.858	2.449	3.271
	(Samples 1–3: Experiment 1; Samples 4–6: Experiment 2)

## Sheet: Figure6
		Figure 6B				Figure 6B				Figure 6B
		TNF-α				iNOS				IL-6
			PBS	SjLLPi1			PBS	SjLLPi1			PBS	SjLLPi1
		sample 1	1.09	8.62		sample 1	3.4	25649.9		sample 1	1.11	141.04
		sample 2	0.86	7.08		sample 2	0.8	23358.6		sample 2	0.97	66.95
		sample 3	1.07	7.35		sample 3	0.37	22407.1		sample 3	0.93	90.51
		Mean	1.007	7.683		Mean	1.523	23805		Mean	1.003	99.5
		Std. Deviation	0.1274	0.8223		Std. Deviation	1.639	1667		Std. Deviation	0.09452	37.85
		Figure 6C				Figure 6C				Figure 6D
		IL-10				Arg-1
			PBS	SjLLPi1			PBS	SjLLPi1			PBS	SjLLPi1
		sample 1	0.959264	176.069		sample 1	1.98619	13777.2		sample 1	4.92593	24.7778
		sample 2	0.737135	89.8845		sample 2	0.473029	12677.6		sample 2	0.555533	25
		sample 3	1.41421	57.2816		sample 3	1.06437	9741.99		sample 3	2.88887	25
		Mean	1.037	107.7		Mean	1.175	12066		Mean	2.79	24.93
		Std. Deviation	0.3451	61.37		Std. Deviation	0.7626	2086		Std. Deviation	2.187	0.1283

## Sheet: Figure7
	Figure 7D
		PBS	Mouse IgG	Anti-HSP60	Anti-SjLLPi1
	sample 1	17	16	15	7
	sample 2	15	14	17	8
	sample 3	19	15	16	8
	sample 4	14	15	16	6
	sample 5	16	16	15	8
	sample 6	15	15	14	9
	Mean	16	15.17	15.5	7.667
	Std. Deviation	1.789	0.7528	1.049	1.033
	(Samples 1–3: Experiment 1; Samples 4–6: Experiment 2)

## Sheet: Supporting Fig1
		Supporting Figure 1A									Supporting Figure 1B
		TNF-α									iNOS
			PBS	2.5 mg/ml	5 mg/ml	10 mg/ml	20 mg/ml	40 mg/ml				PBS	2.5 mg/ml	5 mg/ml	10 mg/ml	20 mg/ml	40 mg/ml
		sample 1	1	4.32	6.11	7.92	8.02	6.48			sample 1	1	4647.22	5893.85	14688	26014.2	25097.1
		sample 2	1.23114	2.18859	5.43396	6.6358	8.80889	7.39496			sample 2	0.852635	4125.28	5669.71	15331	25715.7	24260.3
		sample 3	0.812252	2.15846	5.18921	7.63902	7.93467	6.63902			sample 3	1.17283	4525.11	6110.93	14172.2	23567.4	24599.3
		Mean	1.014	2.889	5.578	7.398	8.255	6.838			Mean	1.008	4433	5891	14730	25099	24652
		Std. Deviation	0.2098	1.239	0.4769	0.6751	0.482	0.4889			Std. Deviation	0.1603	273	220.6	580.6	1335	420.9
		Supporting Figure 1C									Supporting Figure 1D
		IL-6									IL-10
			PBS	2.5 mg/ml	5 mg/ml	10 mg/ml	20 mg/ml	40 mg/ml				PBS	2.5 mg/ml	5 mg/ml	10 mg/ml	20 mg/ml	40 mg/ml
		sample 1	1	6.17	33.41	91.17	136.99	118.23			sample 1	1	30.01	50.48	85.38	101.64	94.07
		sample 2	0.494292	5.13822	28.1214	89.3673	126.302	110.258			sample 2	1.06069	25.8361	43.6427	84.8065	114.042	96.1262
		sample 3	0.286181	4.12748	29.8382	93.1996	131.438	110.253			sample 3	0.942785	26.8448	53.1059	75.5983	99.2434	97.8626
		Mean	0.5935	5.145	30.46	91.25	131.6	112.9			Mean	1.001	27.56	49.08	81.93	105	96.02
		Std. Deviation	0.3671	1.021	2.698	1.917	5.345	4.604			Std. Deviation	0.05896	2.178	4.885	5.489	7.943	1.899
		Supporting Figure 1E
		Arg-1
			PBS	2.5 mg/ml	5 mg/ml	10 mg/ml	20 mg/ml	40 mg/ml
		sample 1	1	1069.86	1479	5058.05	9534.44	8264.87
		sample 2	1.03886	828.869	1366	4635.04	9706.72	7273.87
		sample 3	0.962594	919.688	1419.6	5254.57	9264.24	8403.68
		Mean	1	939.5	1422	4983	9502	7981
		Std. Deviation	0.03813	121.7	56.53	316.6	223	616.1
